# Supplementary material for: A bioinformatic approach to characterize the vitellogenin receptor and the low density lipoprotein receptor superfamily in the newt Cynops orientalis
Source: Sci Rep. 2025 Jan 27;15:3403. doi: 10.1038/s41598-025-88011-6 (PMC11772764; doi:10.1038/s41598-025-88011-6)
Supplement: Supplementary file 2 — Supplementary Material 2 [file 41598_2025_88011_MOESM2_ESM.zip]

Archive with 12 entries (11 files):
- Supporting Information/
- __MACOSX/._Supporting Information
- Supporting Information/TableS1.xlsx
- __MACOSX/Supporting Information/._TableS1.xlsx
- Supporting Information/FileS1.pdf
- __MACOSX/Supporting Information/._FileS1.pdf
- Supporting Information/FileS3.pdf
- __MACOSX/Supporting Information/._FileS3.pdf
- Supporting Information/FileS2.pdf
- __MACOSX/Supporting Information/._FileS2.pdf
- Supporting Information/FileS4.pdf
- __MACOSX/Supporting Information/._FileS4.pdf
