# Supplementary material for: A bioinformatic approach to characterize the vitellogenin receptor and the low density lipoprotein receptor superfamily in the newt Cynops orientalis
Source: Sci Rep. 2025 Jan 27;15:3403. doi: 10.1038/s41598-025-88011-6 (PMC11772764; doi:10.1038/s41598-025-88011-6)
Supplement: Supplementary file 2 — Supplementary Material 2 [file 41598_2025_88011_MOESM2_ESM.zip › Supporting Information/TableS1.xlsx]

## Sheet: L. menadoensis-chalumnae
Supplementary Table S1. Details of gene sequences identified and accession numbers of raw data. For each organism considered in the present study, details of gene sequences identified, together with accession numbers of raw data downloaded from public repositories are provided.
Latimeria menadoensis
in house de novo transcriptome assembly
Gene	Length	5'UTR	CDS	3'UTR	aa	contig	accession number	Notes
vtgr	3604	423	2658	523	885	gi|559492284	PP5168900	complete
ldlr	3737	665	2682	390	893	gi|559492655	PP5168901	compete
lrp2	15151	173	13950	1028	4649	gi|559501345_559476628_559535197	PP5168902	complete
lrp1	14318	258	13623	437	4540	gi|559497419	PP5168903	complete
lrp1B	8348	12	8336	/	2775	gi|559489739	PP5168904	3' incomplete
lrp5	5328	147	4797	384	1598	gi|559557731	PP5168905	complete
lrp12	3180	265	2577	338	858	gi|559523403	PP5168906	complete
sorla	7784	32	6642	1110	2213	gi|559525485	PP5168907	complete
Latimeria chalumnae
NCBI public repository							Legend
Gene	aa	accession number	Notes				gene	abbreviation of the gene name
lrp8	851	XP_006011360.1	5' incomplete				aa	length of aminoacid (aa) sequence
lrp13	2115	ENSLACT00000002161_XP014354112.1_ENSLACT0000004609_XP014354114.1	5' incomplete				length	length of gene sequence
lrp3	815	XP_006003687.1	complete				5'UTR	length of 5' untranslated region
lrp4	1732	XP_014343518.1	complete				CDS	length of coding sequence
lrp6	1618	XP_005988722	complete				3'UTR	length of 3' untranslated region
lrp10	635	XP_005994485.2	complete				contig	name of contig derived from the de novo assembly
lrp11	770	XP_014350969.1	complete				accession number	number of accession number of the publicly deposited sequences
							notes	other information about gene characterization

## Sheet: P. annectens
Supplementary Table S1. Details of gene sequences identified and accession numbers of raw data. For each organism considered in the present study, details of gene sequences identified, together with accession numbers of raw data downloaded from public repositories are provided.
Protopterus annectens
Transcriptome									NCBI public repository
Gene	Length	5'UTR	CDS	3'UTR	aa	contig	accession number	Notes	Gene	aa	accession number	Notes
vtgr	4286	1058	2643	585	881	Proann_contig16425	PP516891	completa	lrp2	4623	XP_043931281.1	completa
ldlr	4660	408	2643	1609	880	Proann_contig1709	PP516892	completa	lrp13	2155	XP_043915687.1	completa
lrp8	5174	135	2754	2285	917	Proann_contig3994	PP516893	completa	lrp1B	4130	XP_043929607.1	5' incompleto
lrp1	15535	508	13644	1383	4547	Proann_contig4753	PP516894	completa	lrp3	820	XP_043937513.1	completa
lrp5	6194	276	4809	1109	1602	Proann_contig54650	PP516895	completa	lrp4	1905	XP_043938467.1	completa
lrp6	6309	295	4845	1169	1614	Proann_contig16823	PP516896	completa	lrp11	565	XP_043925001.1	completa
lrp10	6733	728	2226	3779	741	Proann_contig11820	PP516897	completa
lrp12	4378	289	2589	1500	862	Proann_contig4723	PP516898	completa
sorla	7133	80	6666	387	2221	Proann_contig22536	PP516899	completa
										Legend
										gene	abbreviation of the gene name
										aa	length of aminoacid (aa) sequence
										length	length of gene sequence
										5'UTR	length of 5' untranslated region
										CDS	length of coding sequence
										3'UTR	length of 3' untranslated region
										contig	name of contig derived from the de novo assembly
										accession number	number of accession number of the publicly deposited sequences
										notes	other information about gene characterization

## Sheet: C. orientalis
Supplementary Table S1. Details of gene sequences identified and accession numbers of raw data. For each organism considered in the present study, details of gene sequences identified, together with accession numbers of raw data downloaded from public repositories are provided.
Cynops orientalis
Transcriptome
Gene	Length	5'UTR	CDS	3'UTR	aa	contig	accession number	Notes		Legend
vtgr	3332	444	2607	281	868	TRINITY_DN97501_c0_g5_i1	PP516878	complete		gene	abbreviation of the gene name
ldlr	3084	281	2661	142	886	TRINITY_DN89930_c0_g2	PP516879	complete		aa	length of aminoacid (aa) sequence
lrp8	6086	132	2847	3107	948	TRINITY_DN103341_c0_g1_i1	PP516880	complete		length	length of gene sequence
lrp2	14632	122	14016	494	4671	TRINITY_DN107861_c0_g1_i	PP516881	complete		5'UTR	length of 5' untranslated region
lrp1	10142	342	9800	/	3266	TRINITY_DN97073_c0_g2_i1	PP516882	3' incomplete		CDS	length of coding sequence
lrp13	6680	116	6411	153	2136	TRINITY_DN106116_c0_g1_i1	PP516883	complete		3'UTR	length of 3' untranslated region
lrp3	4492	826	2487	1179	828	TRINITY_DN104075_c0_g1_i1	PP516884	complete		contig	name of contig derived from the de novo assembly
lrp5	5924	629	4821	474	1606	TRINITY_DN102921_c0_g1_i3	PP516885	complete		accession number	number of accession number of the publicly deposited sequences
lrp6	12615	389	4836	7390	1611	TRINITY_DN106918_c0_g1_i1	PP516886	complete		notes	other information about gene characterization
lrp10	4911	/	2235	2676	744	TRINITY_DN103484_c2_g2_i2	PP516887	5' incomplete
lrp11	3268	327	2019	922	672	TRINITY_DN102683_c0_g1_i1	PP516888	complete
lrp12	10935	170	2580	8185	859	TRINITY_DN106907_c0_g1_i1	PP516889	complete
sorla	11255	/	6633	4622	2210	TRINITY_DN107620_c3_g1_i2	PP516890	5' incomplete

## Sheet: P. waltl
Supplementary Table S1. Details of gene sequences identified and accession numbers of raw data. For each organism considered in the present study, details of gene sequences identified, together with accession numbers of raw data downloaded from public repositories are provided.
Pleurodeles waltl
Gene	aa	accession number	Notes		Legend
vtgr	867	KAJ1207026.1	complete		gene	abbreviation of the gene name
ldlr	866	KAJ1173023.1	complete		aa	length of aminoacid (aa) sequence
lrp8	946	KAJ1170260.1	complete		accession number	number of accession number of the publicly deposited sequences
lrp2	4664	KAJ1188288.1	complete		notes	other information about gene characterization
lrp1	4544	KAJ1160357.1	complete
lrp13	2136	KAJ1204826.1	complete
lrp1B	4491	KAJ1188978.1	complete
lrp3	670	KAJ1082912.1	3' incomplete
lrp4	1859	KAJ1182968.1	complete
lrp5	1616	KAJ1178870.1	complete
lrp6	1611	KAJ1166166.1	complete
lrp10	793	KAJ1137345.1	complete
lrp11	351	KAJ1155967.1	5' incomplete
lrp12	857	KAJ1193476.1	complete
sorla	2253	KAJ1189227.1	complete

## Sheet: Lepisosteus oculatus
Supplementary Table S1. Details of gene sequences identified and accession numbers of raw data. For each organism considered in the present study, details of gene sequences identified, together with accession numbers of raw data downloaded from public repositories are provided.
Lepisosteus oculatus
Gene	aa	accession number	Notes		Legend
vtgr	879	XP_015195729.1	completa		gene	abbreviation of the gene name
ldlr	859	XP_015204644.1	completa		aa	length of aminoacid (aa) sequence
lrp8	971	XP_015211097.1	completa		accession number	number of accession number of the publicly deposited sequences
lrp2	4681 4510	XP_015214399.1 XP_015217350.1	completa incompleta		notes	other information about gene characterization
lrp1	4337	XP_015199577.1	completa
lrp13	2453	XP_015195738.1	completa
lrp1B	4636	XP_015214110.1	completa
lrp3	425	XP_015223457.1	completa
lrp4	1922	XP_015194848.1	completa
lrp5	1602	XP_006642533.2	completa
lrp6	1612	XP_015208455.1	completa
lrp11	584	XP_006626311.2	completa
lrp12	850	XP_015213677.1	completa
sorla	2983	XP_015193134.1	completa

## Sheet: Takifugu rubripes
Supplementary Table S1. Details of gene sequences identified and accession numbers of raw data. For each organism considered in the present study, details of gene sequences identified, together with accession numbers of raw data downloaded from public repositories are provided.
Takifugu rubripes
Gene	aa	accession number	Notes		Legend
vtgr	864	XP_003977343.1	complete		gene	abbreviation of the gene name
ldlr	856	QNH85211.1	complete		aa	length of aminoacid (aa) sequence
lrp8	993 987	XP_011613412.2 XP_011614898.2	complete		accession number	number of accession number of the publicly deposited sequences
lrp2	4660 4622	XP_029692252.1 XP_029693568.1	complete		notes	other information about gene characterization
lrp1	4581 4548	XP_029681817.1 XP_011620182.1	complete
lrp13	1354 1373	XP_011613740.2 XP_029693919.1	complete
lrp1B	4643	XP_029699837.1	complete
lrp3	817	XP_003969474.1	complete
lrp4	1918	XP_011608182.2	complete
lrp5	1669	XP_029697134.1	complete
lrp6	1618	XP_011615792.1	complete
lrp10	872	XP_003977981.2	complete
lrp11	536	XP_029705638.1	complete
lrp12	871	XP_003969206.2	complete
sorla	2275	XP_029700329.1	complete

## Sheet: Xenopus tropicalis
Supplementary Table S1. Details of gene sequences identified and accession numbers of raw data. For each organism considered in the present study, details of gene sequences identified, together with accession numbers of raw data downloaded from public repositories are provided.
Xenopus tropicalis
Gene	aa	accession number	Notes
vtgr	868	XP_002934223.1	complete		Legend
ldlr	894	XP_002942891.1	complete		gene	abbreviation of the gene name
lrp8	936	XP_004914072.1	complete		aa	length of aminoacid (aa) sequence
lrp2	4662	XP_012826499.2	complete		accession number	number of accession number of the publicly deposited sequences
lrp1	4543	XP_002939758.3	complete		notes	other information about gene characterization
lrp1B	4469	KAE8581291.1	complete
lrp3	823	XP_002935840.2	complete
lrp4	1998	XP_031756584.1	complete
lrp5	1603	XP_002941689.1	complete
lrp6	1612	XP_031754428.1	complete
lrp10	635	XP_002941562.3	complete
lrp11	534	XP_004914666.1	complete
lrp12	844	XP_002931586.3	complete
sorla	2199	XP_031762503.1	complete

## Sheet: Pelodiscus sinensis
Supplementary Table S1. Details of gene sequences identified and accession numbers of raw data. For each organism considered in the present study, details of gene sequences identified, together with accession numbers of raw data downloaded from public repositories are provided.
Pelodiscus sinensis
Gene	aa	accession number	Notes		Legend
vtgr	887	WDA55060.1	complete		gene	abbreviation of the gene name
lrp8	863	XP_025039340.1	5'incomplete		aa	length of aminoacid (aa) sequence
lrp2	4130	XP_014424187.1	3' incomplete		accession number	number of accession number of the publicly deposited sequences
lrp1	415	XP_014432525.1	5' and 3' incomplete		notes	other information about gene characterization
lrp13	2060	XP_025041567.1	complete
lrp1B	4366	XP_025037437.1	3' incomplete
lrp3	817	XP_014424976.1	complete
lrp4	1955	XP_006135401.1	complete
lrp5	1260	XP_025044707.1	5' incomplete
lrp6	1461	XP_025036699.1	5' incomplete
lrp11	376	XP_006115087.1	5' incomplete
lrp12	865	XP_006122488.1	5' incompleta
sorla	2331	XP_025045904.1	complete

## Sheet: Gallus gallus
Supplementary Table S1. Details of gene sequences identified and accession numbers of raw data. For each organism considered in the present study, details of gene sequences identified, together with accession numbers of raw data downloaded from public repositories are provided.
Gallus gallus
Gene	aa	accession number	Notes
vtgr	863	NP_990560.1	complete		Legend
lrp8	917	NP_990517.2	complete		gene	abbreviation of the gene name
lrp2	4675	ENSGALT00010058580.1	complete		aa	length of aminoacid (aa) sequence
lrp1	4543	NP_990573.2	complete		accession number	number of accession number of the publicly deposited sequences
lrp13	2417	XP_427861.4	complete		notes	other information about gene characterization
lrp1B	4638	XP_015145376.2	complete
lrp3	829	XP_015147960.1	complete
lrp4	1911	ENSGALT00010055880.1	complete
lrp5	1613	ENSGALT00010062928.1	complete
lrp6	1612	ENSGALT00010052319.1	complete
lrp11	487	ENSGALT00010013268.1	complete
lrp12	893	ENSGALT00010031262.1	complete
sorla	2205	XP_046788256.1	complete

## Sheet: Mus musculus
Supplementary Table S1. Details of gene sequences identified and accession numbers of raw data. For each organism considered in the present study, details of gene sequences identified, together with accession numbers of raw data downloaded from public repositories are provided.
Mus musculus
Gene	aa	accession number	Notes
vtgr	873	NP_038731.2	complete		Legend
ldlr	862	NP_034830.2	complete		gene	abbreviation of the gene name
lrp8	870	NP_001074395.1	complete		aa	length of aminoacid (aa) sequence
lrp2	4660	NP_001074557.1	complete		accession number	number of accession number of the publicly deposited sequences
lrp1	4545	NP_032538.2	complete		notes	other information about gene characterization
lrp13	2104	XP_006509297.1	complete
lrp1B	4599	NP_443737.2	complete
lrp3	790	NP_001019878.1	complete
lrp4	1905	NP_766256.3	complete
lrp5	1614	NP_032539.2	complete
lrp6	1613	NP_032540.2	complete
lrp10	713	NP_075369.2	complete
lrp11	483	NP_766372.1	complete
lrp12	858	NP_766402.1	complete
sorla	2215	NP_035566.2	complete

[truncated: 1 more sheets: Homo sapiens]
